# Supplementary material for: Education and Economic Factors Shape Clusters of Biosecurity Beliefs and Practices: Insights from an Exploratory Survey of Midwest U.S. Swine Producers
Source: Pathogens. 2025 Oct 23;14(11):1080. doi: 10.3390/pathogens14111080 (PMC12654973; doi:10.3390/pathogens14111080)
Supplement: Supplementary file 1 [file pathogens-14-01080-s001.zip]

Archive with 1 entries (1 files):
- pathogens-3829908-supplementary.xlsx
