# Supplementary material for: Education and Economic Factors Shape Clusters of Biosecurity Beliefs and Practices: Insights from an Exploratory Survey of Midwest U.S. Swine Producers
Source: Pathogens. 2025 Oct 23;14(11):1080. doi: 10.3390/pathogens14111080 (PMC12654973; doi:10.3390/pathogens14111080)
Supplement: Supplementary file 1 [file pathogens-14-01080-s001.zip › pathogens-3829908-supplementary.xlsx]

## Sheet: Sheet1
Variable ID	Survey Question / Item	Response Type
Q1.1_8	Demographic-location	Closed (Multiple choice)
Q1.1_9	Demographic-location	Closed (Multiple choice)
Q1.2	Demographic-farm description	Closed (Multiple choice)
Q1.3	Demographic-farm description	Closed (Multiple choice)
Q1.4	Demographic-production type	Closed (Numeric)
Q1.5_1	Demographic-production type	Closed (Numeric)
Q1.5_2	Demographic-production type	Closed (Numeric)
Q1.6	Demographic-production type	Closed (Multiple choice)
Q2.1	Veterinary service provision	Closed (Multiple choice)
Q2.2	Herd Health Monitoring	Closed (Frequency scale)
Q2.3	Herd Health Monitoring	Closed (Multiple choice)
Q2.4	Herd Health Monitoring_software	Closed (Multiple choice)
Q3.1	Biosecurity Personnel	Closed (Multiple choice)
	External Biosecurity related questionnaire
Q4.1_1	Enhanced biosecurityinfrastructure	Closed (Multiple choice)
Q4.1_2	Enhanced biosecurityinfrastructure	Closed (Multiple choice)
Q4.1_3	Enhanced biosecurityinfrastructure	Closed (Multiple choice)
Q4.1_4	Biosecurity_Equipment	Closed (Multiple choice)
Q4.1_5	Bosecurity Cleaning	Closed (Multiple choice)
Q4.1_6	Biosecurity Feed	Closed (Multiple choice)
Q4.1_7	Biosecurity Feed	Closed (Multiple choice)
Q4.1_8	Biosecurity_Housing	Closed (Multiple choice)
Q4.1_9	Biosecurity_practice	Closed (Multiple choice)
Q4.1_10	Biosecurity_practice	Closed (Multiple choice)
Q4.1_11	Biosecurity_practice	Closed (Multiple choice)
	Internal Biosecurity related questionnaire	Closed (Multiple choice)
Q5.1	Enhanced biosecurityinfrastructure	Closed (Yes/No)
Q5.2_1	Enhanced biosecurityinfrastructure	Closed (Multiple choice)
Q5.2_2	Enhanced biosecurityinfrastructure	Closed (Multiple choice)
Q5.2_3	Enhanced biosecurityinfrastructure	Closed (Multiple choice)
Q5.2_4	Enhanced biosecurity_personnel	Closed (Multiple choice)
Q5.3	Enhanced biosecurityinfrastructure	Closed (Multiple choice)
Q6.1	FAD Prepardness	Closed (Multiple choice)
Q7.1_1	Endemic Disease Prepardness	Closed (Multiple choice)
	Biosecurity Related Beliefs - Behavioral Beliefs
Q8.1_1	Enhanced Biosecurity _Belief	Closed (Multiple choice)
Q8.1_2	Enhanced Biosecurity _Belief	Closed (Multiple choice)
Q8.1_3	Biosecurity Related Beliefs - Behavioral Beliefs	Closed (Multiple choice)
Q8.1_4	Biosecurity Related Beliefs - Behavioral Beliefs+Intention	Closed (Multiple choice)
Q8.1_5	Biosecurity Related Beliefs - Behavioral Beliefs+FAD	Closed (Multiple choice)
Q8.1_6	Biosecurity Related Beliefs - Behavioral Beliefs+FAD	Closed (Multiple choice)
Q8.1_7	Biosecurity Related Beliefs - Behavioral Beliefs+FAD	Closed (Multiple choice)
Q8.1_8	Biosecurity Related Beliefs - Behavioral Beliefs+Productivity	Closed (Multiple choice)
Q8.1_9	Biosecurity Related Beliefs - Behavioral Beliefs+Cost_Benefit	Closed (Multiple choice)
	Control Beliefs
Q9.1_1	Outbreak_prevention	Closed (Multiple choice)
Q9.1_2	Disease _Control	Closed (Multiple choice)
Q9.1_3	Herd Heatlth Status	Closed (Multiple choice)
Q9.1_4	Biosecurity Implementation	Closed (Multiple choice)
Q9.2_1	Risk Perception_Endemic Disease	Likert scale
Q9.2_4	Risk Perception_Foriegn Animal Disease	Likert scale
	Normative Beliefs
Q10.1_1	Biosecurity_producer networks	Closed (Multiple choice)
Q10.1_2	Biosecurity_global networks	Closed (Multiple choice)
Q10.1_3	Veterinarian Influence	Closed (Multiple choice)
Q10.1_4	Producer Influence	Closed (Multiple choice)
Q10.1_5	Veterinarian Influence	Closed (Multiple choice)
Q10.1_6	Swine Producer _Influence	Closed (Multiple choice)
Q10.1_7	Extension worker Influence	Closed (Multiple choice)
	Other questions relevant to biosecurity
Q11.1	Host diversity on farm	Closed (Yes/No)
Q11.2	Feed Diversity	Closed (Yes/No)
Q11.3	Equipment biosecurity	Closed (Frequency scale)
Q12.2	Biosecurity plans	Closed (Yes/No)
Q12.3_1	Herd Mortality	Numeric
